# Supplementary material for: Response surface-based media optimization for astaxanthin production in Corynebacterium glutamicum
Source: Front Bioeng Biotechnol. 2025 Mar 11;13:1516522. doi: 10.3389/fbioe.2025.1516522 (PMC11933003; doi:10.3389/fbioe.2025.1516522)
Supplement: Supplementary file 1 [file Table1.xlsx]

## Sheet: Macronutrients
Macronutrients
Number	Acetate [g L-1]	Glucose [g L-1]	Ammonium sulphate [g L-1]	Urea [g L-1]	Phosphate [g L-1]	Block	Type
1	20	60	10	5	2	1	Factorial
2	20	20	30	0	5	1	Factorial
3	0	20	10	5	2	1	Factorial
4	20	60	10	0	5	1	Factorial
5	0	20	30	5	5	1	Factorial
6	0	60	10	5	5	1	Factorial
7	20	60	30	5	5	1	Factorial
8	0	20	30	0	2	1	Factorial
9	20	20	10	0	2	1	Factorial
10	0	60	30	0	5	1	Factorial
11	20	20	10	5	5	1	Factorial
12	0	60	10	0	2	1	Factorial
13	0	20	10	0	5	1	Factorial
14	20	60	30	0	2	1	Factorial
15	0	60	30	5	2	1	Factorial
16	20	20	30	5	2	1	Factorial
17	0	60	30	0	5	1	Factorial
18	20	20	10	0	2	1	Factorial
19	0	20	10	0	5	1	Factorial
20	20	20	30	0	5	1	Factorial
21	0	60	10	5	5	1	Factorial
22	0	20	30	0	2	1	Factorial
23	20	60	30	0	2	1	Factorial
24	0	60	10	0	2	1	Factorial
25	0	60	30	5	2	1	Factorial
26	0	20	30	5	5	1	Factorial
27	20	20	30	5	2	1	Factorial
28	0	20	10	5	2	1	Factorial
29	20	60	10	5	2	1	Factorial
30	20	60	30	5	5	1	Factorial
31	20	20	10	5	5	1	Factorial
32	20	60	10	0	5	1	Factorial
33	20	60	30	5	5	1	Factorial
34	0	20	10	0	5	1	Factorial
35	20	60	10	0	5	1	Factorial
36	0	20	30	0	2	1	Factorial
37	20	20	10	0	2	1	Factorial
38	0	60	30	5	2	1	Factorial
39	0	60	10	5	5	1	Factorial
40	0	20	10	5	2	1	Factorial
41	20	20	10	5	5	1	Factorial
42	20	60	10	5	2	1	Factorial
43	0	60	10	0	2	1	Factorial
44	20	20	30	5	2	1	Factorial
45	0	20	30	5	5	1	Factorial
46	0	60	30	0	5	1	Factorial
47	20	60	30	0	2	1	Factorial
48	20	20	30	0	5	1	Factorial
49	10	40	20	2.5	3.5	2	Center point
50	10	40	20	2.5	3.5	2	Center point
51	10	40	20	2.5	3.5	2	Center point
52	0	40	20	2.5	3.5	2	Star point
53	0	40	20	2.5	3.5	2	Star point
54	0	40	20	2.5	3.5	2	Star point
55	20	40	20	2.5	3.5	2	Star point
56	20	40	20	2.5	3.5	2	Star point
57	20	40	20	2.5	3.5	2	Star point
58	10	20	20	2.5	3.5	2	Star point
59	10	20	20	2.5	3.5	2	Star point
60	10	20	20	2.5	3.5	2	Star point
61	10	60	20	2.5	3.5	2	Star point
62	10	60	20	2.5	3.5	2	Star point
63	10	60	20	2.5	3.5	2	Star point
64	10	40	10	2.5	3.5	2	Star point
65	10	40	10	2.5	3.5	2	Star point
66	10	40	10	2.5	3.5	2	Star point
67	10	40	30	2.5	3.5	2	Star point
68	10	40	30	2.5	3.5	2	Star point
69	10	40	30	2.5	3.5	2	Star point
70	10	40	20	0	3.5	2	Star point
71	10	40	20	0	3.5	2	Star point
72	10	40	20	0	3.5	2	Star point
73	10	40	20	5	3.5	2	Star point
74	10	40	20	5	3.5	2	Star point
75	10	40	20	5	3.5	2	Star point
76	10	40	20	2.5	2	2	Star point
77	10	40	20	2.5	2	2	Star point
78	10	40	20	2.5	2	2	Star point
79	10	40	20	2.5	5	2	Star point
80	10	40	20	2.5	5	2	Star point
81	10	40	20	2.5	5	2	Star point
82	0	20	10	0	5	2	Factorial
83	0	20	10	0	5	2	Factorial
84	0	20	10	0	5	2	Factorial
85	0	60	10	5	5	2	Factorial
86	0	60	10	5	5	2	Factorial
87	0	60	10	5	5	2	Factorial
88	20	60	10	5	2	2	Factorial
89	20	60	10	5	2	2	Factorial
90	20	60	10	5	2	2	Factorial

## Sheet: Micronutrients
Micronutrients
Number	MgSO4 [mg L-1]	CaCl2 [mg L-1]	Protocatechuic acid [mg L-1]	Biotin [mg L-1]	Trace metal solution [x - fold CGXII default]	Block	Type
1	125	5	15	0.1	1.5	1	Factorial
2	125	5	15	0.3	0.5	1	Factorial
3	125	5	45	0.1	0.5	1	Factorial
4	125	5	45	0.3	1.5	1	Factorial
5	125	15	15	0.1	0.5	1	Factorial
6	125	15	15	0.3	1.5	1	Factorial
7	125	15	45	0.1	1.5	1	Factorial
8	125	15	45	0.3	0.5	1	Factorial
9	375	5	15	0.1	0.5	1	Factorial
10	375	5	15	0.3	1.5	1	Factorial
11	375	5	45	0.1	1.5	1	Factorial
12	375	5	45	0.3	0.5	1	Factorial
13	375	15	15	0.1	1.5	1	Factorial
14	375	15	15	0.3	0.5	1	Factorial
15	375	15	45	0.1	0.5	1	Factorial
16	375	15	45	0.3	1.5	1	Factorial
17	125	5	15	0.1	1.5	1	Factorial
18	125	5	15	0.3	0.5	1	Factorial
19	125	5	45	0.1	0.5	1	Factorial
20	125	5	45	0.3	1.5	1	Factorial
21	125	15	15	0.1	0.5	1	Factorial
22	125	15	15	0.3	1.5	1	Factorial
23	125	15	45	0.1	1.5	1	Factorial
24	125	15	45	0.3	0.5	1	Factorial
25	375	5	15	0.1	0.5	1	Factorial
26	375	5	15	0.3	1.5	1	Factorial
27	375	5	45	0.1	1.5	1	Factorial
28	375	5	45	0.3	0.5	1	Factorial
29	375	15	15	0.1	1.5	1	Factorial
30	375	15	15	0.3	0.5	1	Factorial
31	375	15	45	0.1	0.5	1	Factorial
32	375	15	45	0.3	1.5	1	Factorial
33	250	10	30	0.2	1	1	Center point
34	250	10	30	0.2	1	1	Center point
35	250	10	30	0.2	1	1	Center point
36	250	10	30	0.2	1	1	Center point
37	250	10	30	0.2	1	1	Center point
38	250	10	30	0.2	1	1	Center point
39	250	10	30	0.2	1	1	Center point
40	250	10	30	0.2	1	1	Center point
41	0	10	30	0.2	1	2	Star point
42	500	10	30	0.2	1	2	Star point
43	250	0	30	0.2	1	2	Star point
44	250	20	30	0.2	1	2	Star point
45	250	10	0	0.2	1	2	Star point
46	250	10	60	0.2	1	2	Star point
47	250	10	30	0	1	2	Star point
48	250	10	30	0.4	1	2	Star point
49	250	10	30	0.2	0	2	Star point
50	250	10	30	0.2	2	2	Star point
51	250	10	30	0.2	1	2	Center point
52	250	10	30	0.2	1	2	Center point
53	0	10	30	0.2	1	2	Star point
54	500	10	30	0.2	1	2	Star point
55	250	0	30	0.2	1	2	Star point
56	250	20	30	0.2	1	2	Star point
57	250	10	0	0.2	1	2	Star point
58	250	10	60	0.2	1	2	Star point
59	250	10	30	0	1	2	Star point
60	250	10	30	0.4	1	2	Star point
61	250	10	30	0.2	0	2	Star point
62	250	10	30	0.2	2	2	Star point
63	250	10	30	0.2	1	2	Center point
64	250	10	30	0.2	1	2	Center point

## Sheet: Trace metals
Trace metals
Number	FeSO4 x 7 H2O [mg L-1]	MnSO4 x H2O [mg L-1]	ZnSO4 x 7 H2O [mg L-1]	CuSO4 [mg L-1]	NiCl2 x 6 H2O [mg L-1]	Block	Type
1	5	15	1.5	0.1	0.03	1	Factorial
2	5	5	0.5	0.3	0.01	1	Factorial
3	10	10	1	0.2	0.02	1	Center point
4	10	10	1	0.2	0.02	1	Center point
5	15	5	1.5	0.3	0.01	1	Factorial
6	5	5	0.5	0.1	0.03	1	Factorial
7	5	5	1.5	0.1	0.01	1	Factorial
8	15	5	0.5	0.1	0.01	1	Factorial
9	10	10	1	0.2	0.02	1	Center point
10	15	15	0.5	0.3	0.01	1	Factorial
11	5	15	0.5	0.1	0.01	1	Factorial
12	10	10	1	0.2	0.02	1	Center point
13	15	5	1.5	0.1	0.03	1	Factorial
14	15	5	0.5	0.3	0.03	1	Factorial
15	15	15	0.5	0.1	0.03	1	Factorial
16	15	15	1.5	0.3	0.03	1	Factorial
17	10	10	1	0.2	0.02	1	Center point
18	10	10	1	0.2	0.02	1	Center point
19	5	15	0.5	0.3	0.03	1	Factorial
20	5	5	1.5	0.3	0.03	1	Factorial
21	5	15	1.5	0.3	0.01	1	Factorial
22	15	15	1.5	0.1	0.01	1	Factorial
23	10	10	1	0.2	0.04	1	Star point
24	10	0	1	0.2	0.02	1	Star point
25	10	10	2	0.2	0.02	1	Star point
26	0	10	1	0.2	0.02	1	Star point
27	10	10	1	0.2	0.02	1	Center point
28	20	10	1	0.2	0.02	1	Star point
29	10	10	1	0.4	0.02	1	Star point
30	10	10	1	0.2	0	1	Star point
31	10	20	1	0.2	0.02	1	Star point
32	10	10	0	0.2	0.02	1	Star point
33	10	10	1	0	0.02	1	Star point
34	10	10	1	0.2	0.02	1	Center point
35	10	10	1	0.2	0.02	1	Center point
36	10	10	1	0.2	0.02	1	Center point
37	10	10	1	0.2	0.02	1	Center point
38	10	10	1	0.2	0.02	1	Center point
39	10	10	1	0.2	0.02	1	Center point
Trace metals Second experiment
1	20	5	1.18	0.1	0.0144	1	Center point
2	15	7.5	1.18	0.15	0.0144	1	Factorial
3	20	5	1.18	0.1	0.0144	1	Center point
4	25	7.5	1.18	0.05	0.0144	1	Factorial
5	20	5	1.18	0.1	0.0144	1	Center point
6	20	5	1.18	0.1	0.0144	1	Center point
7	25	2.5	1.18	0.15	0.0144	1	Factorial
8	15	7.5	1.18	0.05	0.0144	1	Factorial
9	15	2.5	1.18	0.05	0.0144	1	Factorial
10	25	2.5	1.18	0.05	0.0144	1	Factorial
11	20	5	1.18	0.1	0.0144	1	Center point
12	15	2.5	1.18	0.15	0.0144	1	Factorial
13	25	7.5	1.18	0.15	0.0144	1	Factorial
14	28.3205	5	1.18	0.1	0.0144	1	Star point
15	20	0.8397485	1.18	0.1	0.0144	1	Star point
16	20	5	1.18	0.1	0.0144	1	Center point
17	20	5	1.18	0.01679497	0.0144	1	Star point
18	20	9.1602515	1.18	0.1	0.0144	1	Star point
19	20	5	1.18	0.18320503	0.0144	1	Star point
20	11.6795	5	1.18	0.1	0.0144	1	Star point
21	20	5	1.18	0.1	0.0144	1	Center point
22	20	5	1.18	0.1	0.0144	1	Center point
